# Supplementary material for: Parathyroidectomy Improves the Consumption of Erythropoiesis-Stimulating Agents in Hemodialysis Patients
Source: Int J Mol Sci. 2022 Sep 8;23(18):10391. doi: 10.3390/ijms231810391 (PMC9499136; doi:10.3390/ijms231810391)
Supplement: Supplementary file 1 [file ijms-23-10391-s001.zip]

Archive with 1 entries (1 files):
- ijms-1875479-SI.pdf
